# Supplementary material for: Tacrolimus Improves Therapeutic Efficacy of Umbilical Cord Blood-Derived Mesenchymal Stem Cells in Diabetic Retinopathy by Suppressing DRP1-Mediated Mitochondrial Fission
Source: Antioxidants (Basel). 2023 Sep 6;12(9):1727. doi: 10.3390/antiox12091727 (PMC10525315; doi:10.3390/antiox12091727)
Supplement: Supplementary file 1 [file antioxidants-12-01727-s001.zip]

Archive with 1 entries (1 files):
- antioxidants-2555650-supplementary.pdf
